# Supplementary material for: Combination of GC-IMS and Nano-LC/HRMS Reveals the Mechanism of Superheated Steam Glycosylation Modification in Improving Oyster Peptide Flavor
Source: Foods. 2026 Jan 9;15(2):236. doi: 10.3390/foods15020236 (PMC12840250; doi:10.3390/foods15020236)
Supplement: Supplementary file 1 [file foods-15-00236-s001.zip]

Archive with 1 entries (1 files):
- foods-3964532-supplementary.pdf
